# Supplementary material for: Strain Rate and Stress Amplitude Effects on the Mechanical Behavior of Carbon Paste Used in the Hall–Héroult Process and Subjected to Cyclic Loadings
Source: Materials (Basel). 2022 Feb 8;15(3):1263. doi: 10.3390/ma15031263 (PMC8839192; doi:10.3390/ma15031263)
Supplement: Supplementary file 1 [file materials-15-01263-s001.zip]

Archive with 1 entries (1 files):
- materials-1454924-supplementary.pdf
